# Supplementary material for: Impaired Brain Incretin and Gut Hormone Expression in Human Alcohol-Related Brain Damage: Opportunities for Therapeutic Targeting
Source: Biomolecules. 2026 Jan 7;16(1):99. doi: 10.3390/biom16010099 (PMC12838672; doi:10.3390/biom16010099)
Supplement: Supplementary file 1 [file biomolecules-16-00099-s001.zip]

Archive with 1 entries (1 files):
- biomolecules-3997999-supplementary.pdf
